# Supplementary material for: Leri–Weill Dyschondrosteosis Caused by a Leaky Homozygous SHOX Splice-Site Variant
Source: Genes (Basel). 2023 Apr 7;14(4):877. doi: 10.3390/genes14040877 (PMC10138022; doi:10.3390/genes14040877)
Supplement: Supplementary file 1 [file genes-14-00877-s001.zip]

Archive with 1 entries (1 files):
- genes-2282589-supplementary.pdf
